# Supplementary material for: Prevalence and Genetic Diversity of Group A Rotavirus Genotypes in Moscow (2019–2020)
Source: Pathogens. 2021 May 30;10(6):674. doi: 10.3390/pathogens10060674 (PMC8228337; doi:10.3390/pathogens10060674)
Supplement: Supplementary file 1 [file pathogens-10-00674-s001.zip]

Archive with 1 entries (1 files):
- pathogens-1181272-supplementary.pdf
